# Supplementary material for: Economic Impact of Malignant Catarrhal Fever on Cattle Production in Lephalale Municipality, Limpopo Province, South Africa
Source: Vet Sci. 2026 Mar 23;13(3):305. doi: 10.3390/vetsci13030305 (PMC13030144; doi:10.3390/vetsci13030305)
Supplement: Supplementary file 1 [file vetsci-13-00305-s001.zip]

Archive with 1 entries (1 files):
- Economic Analysis_MCF_ves--update.xlsx
