# Supplementary material for: Economic Impact of Malignant Catarrhal Fever on Cattle Production in Lephalale Municipality, Limpopo Province, South Africa
Source: Vet Sci. 2026 Mar 23;13(3):305. doi: 10.3390/vetsci13030305 (PMC13030144; doi:10.3390/vetsci13030305)
Supplement: Supplementary file 1 [file vetsci-13-00305-s001.zip › Economic Analysis_MCF_ves--update.xlsx]

## Sheet: Sheet2
Year	Positive Cases	Estimated Deaths	Estimated Survivors	Year	Mortality Loss (ZAR)	Treatment Cost (ZAR)	Productivity Loss (ZAR)	Milk Loss (ZAR)	Year	Total Direct Loss (ZAR)	Total Indirect Loss (ZAR)	Total Economic Loss (ZAR)	Year	Total Economic Loss (ZAR)
2001	9	8	1	2001	53590.4	7536.15	1205.78	2411.57	2001	61126.6	3617.35	64743.9	2001	64743.9
2002	18	15	3	2002	100482	15072.3	3617.35	4823.14	2002	115554	8440.49	123994	2002	123995
2003	5	4	1	2003	26795.2	4186.75	1205.78	1339.76	2003	30982	2545.54	33527.5	2003	33527.5
2004	22	19	3	2004	127277	18421.7	3617.35	5894.94	2004	145699	9512.3	155211	2004	155211
2005	13	11	2	2005	73686.8	10885.5	2411.57	3483.38	2005	84572.4	5894.94	90467.3	2005	90467.3
2006	9	8	1	2006	53590.4	7536.15	1205.78	2411.57	2006	61126.6	3617.35	64743.9	2006	64743.9
2007	22	19	3	2007	127277	18421.7	3617.35	5894.94	2007	145699	9512.3	155211	2007	155211
2008	16	14	2	2008	93783.2	13397.6	2411.57	4287.23	2008	107181	6698.8	113880	2008	113880
2009	18	15	3	2009	100482	15072.3	3617.35	4823.14	2009	115554	8440.49	123994	2009	123995
2010	12	10	2	2010	66988	10048.2	2411.57	3215.42	2010	77036.2	5626.99	82663.2	2010	82663.2
2011	12	10	2	2011	66988	10048.2	2411.57	3215.42	2011	77036.2	5626.99	82663.2	2011	82663.2
2012	8	7	1	2012	46891.6	6698.8	1205.78	2143.62	2012	53590.4	3349.4	56939.8	2012	56939.8
2013	19	16	3	2013	107181	15909.6	3617.35	5091.09	2013	123090	8708.44	131798	2013	131799
2014	14	12	2	2014	80385.6	11722.9	2411.57	3751.33	2014	92108.5	6162.9	98271.4	2014	98271.4
2015	2	2	0	2015	13397.6	1674.7	0	535.904	2015	15072.3	535.904	15608.2	2015	15608.2
2016	11	9	2	2016	60289.2	9210.85	2411.57	2947.47	2016	69500.1	5359.04	74859.1	2016	74859.1
2017	1	1	0	2017	6698.8	837.35	0	267.952	2017	7536.15	267.952	7804.1	2017	7804.1
2018	7	6	1	2018	40192.8	5861.45	1205.78	1875.66	2018	46054.3	3081.45	49135.8	2018	49135.7
2019	2	2	0	2019	13397.6	1674.7	0	535.904	2019	15072.3	535.904	15608.2	2019	15608.2
2020	1	1	0	2020	6698.8	837.35	0	267.952	2020	7536.15	267.952	7804.1	2020	7804.1
2021	1	1	0	2021	6698.8	837.35	0	267.952	2021	7536.15	267.952	7804.1	2021	7804.1
TOTAL	222	190	32		1.27277e+06	185892	38585.1	59485.3		1.45866e+06	98070.4	1.55673e+06
					Mortality Loss	Treatment Cost	Productivity Loss	Milk Loss
					1.27277e+06	185892	38585.1	59485.3
